# Supplementary material for: Genome-Wide Identification and Expression Analysis of the NRAMP Family Genes in Tea Plant (Camellia sinensis)
Source: Plants (Basel). 2021 May 25;10(6):1055. doi: 10.3390/plants10061055 (PMC8228228; doi:10.3390/plants10061055)
Supplement: Supplementary file 1 [file plants-10-01055-s001.zip]

Archive with 2 entries (2 files):
- Figure Supplementary-20210429.pdf
- Figure Supplementary-20210429.xlsx
