# Supplementary material for: Genome-Wide Identification and Expression Analysis of the NRAMP Family Genes in Tea Plant (Camellia sinensis)
Source: Plants (Basel). 2021 May 25;10(6):1055. doi: 10.3390/plants10061055 (PMC8228228; doi:10.3390/plants10061055)
Supplement: Supplementary file 1 [file plants-10-01055-s001.zip › Figure Supplementary-20210429.xlsx]

## Sheet: Table S1
motif	Motif Consensus
1	KTIQQAVGVVGCIIMPHNLFLHSALVQSRKIDRSKRGRVQE
2	GQFIMGGFLBLRLKKWLRALITRSCAIVPTMIVALIFGSSEASLDVJNEW
3	IQLLAARLGVATGKHLAELCRAEYPKWARYLLWVLAEVALIGADIQEVIG
4	WAGVLITALDCFJFLFLENYGVRKLEAVFAVLIATMALSF
5	DPGNLEGDLQAGAIAGYSLLW
6	FYGSDIANSIGLVNAGQYLQEKYGGGLLPILYIWGIGLLAAGQSSTLTG
7	LNVLQSIQIPFALIPLLCLVSKEEVMGIFKIGPVLKEVEW
8	LNYYSIESSVALLISFLINLFVTSVFAT
9	WMFGDAKPNGVELLLGLLIPK
10	INIYYLSTAFVGWIIHSTLPKVATVFIGIJVFPVMAIYIIAVIYLMFRKD
11	PPPSWKKLWSFVGPGFLVSJAYJ
12	RHNCFSGRISFKDYDQDAVYNVIDDIKYSTVPTELIKNLVGCQRDFHVFV
13	KFQPDLIIRGEIPCILLTNGDSSWLDAMSPKMREWFDVNVTTVMINEKFY
14	AIKILSNGFFP
15	DHVPYREDLADIPLPE
16	EKQGVYGPKPWFLIGKISDMASLVSKSTSKCMDSINHDIVGRLLPHFLIW
17	MASLQQQQVTGGSNR
18	INGYLLLDFFISEVNGLLFGFLVSVGTAAY
19	PLYPIPLLKEGPSSTKTGTYA
20	AFALNILFHIP

## Sheet: Table S2
Primers for expression analysis
Gene name	Gene ID	Sense	Anti-sense
CsNRAMP1	TEA000600.1	TCTTTGGGCTGGTGTTCTCA	GATCCTTTCCACTGGGCTTT
CsNRAMP2	TEA000624.1	TATCGTTTGCCTGGATGTTT	ATTTAGTGCCTCTTGGACAT
CsNRAMP3	TEA009385.1	AAGATGGGACCTCACAAGA	ACCATGAGCGGAAACACTA
CsNRAMP4	TEA002435.1	AATCCACAGCACCTTACCCA	TCAGACTTGCCTTGCCCTTT
CsNRAMP5	TEA017264.1	CAGCAGCAACAAGTTACTAGAGG	CCAAGTTTCCAGGGTCAAGAT
CsNRAMP6	TEA012361.1	AATACAACAGGCAGTGGG	TGTGAAGGCAACAGTGGA
CsNRAMP7	TEA012584.1	CCTGGATGTTTGCTGATG	CTTGGACATGCCCTTTCT
CsNRAMP8	TEA022476.1	AAACCGACTTACAGGCAGGAG	GGCAATTTCAGCAAGAACCC
CsNRAMP9	TEA025235.1	TCGGCTTGGCTACGGGTAA	CAATCAGGGCAACCTCCAC
CsNRAMP10	TEA032256.1	CCCATCCGTCCAATCTCCCT	GTGTCGTCCGAGGTTTCTGG
CsNRAMP11	TEA011223.1	TTGCGGCTGAAGAAATG	AAGGGATCTGAACTGACTGAA
β-actin		GCCATCTTTGATTGGAATGG	GGTGCCACAACCTTGATCTT
Primers for subcellular location analysis
Gene name	Gene ID	Sense	Anti-sense
CsNRAMP2	TEA000624.1	AGAGGACAGGGTACCCGGGATGATTGAGACGAAAGACG	CCATAGCTCCTCCTCCTCCTCTAGAATTTGCAGTACTGTAACCA
CsNRAMP5	TEA017264.1	AGAGGACAGGGTACCCGGGATGGCAAGCCTGCAGCAGCAACAAG	CCATAGCTCCTCCTCCTCCTCTAGATTCAGGCAACGGGATATCAGCGAGG
